# Supplementary material for: Early Spatial Memory Impairment in a Double Transgenic Model of Alzheimer’s Disease TgF-344 AD
Source: Brain Sci. 2021 Sep 30;11(10):1300. doi: 10.3390/brainsci11101300 (PMC8533693; doi:10.3390/brainsci11101300)
Supplement: Supplementary file 1 [file brainsci-11-01300-s001.zip]

Archive with 1 entries (1 files):
- brainsci-1371510-supplementary.pdf
